# Supplementary material for: Garcinia kola improves cognitive and motor function of a rat model of acute radiation syndrome in the elevated plus maze
Source: Brain Commun. 2021 Jul 28;3(3):fcab170. doi: 10.1093/braincomms/fcab170 (PMC8361417; doi:10.1093/braincomms/fcab170)
Supplement: fcab170_Supplementary_Data [file fcab170_supplementary_data.zip]

Archive with 4 entries (4 files):
- Original Submission BRAINCOM-2021-155.pdf
- Original Submission Decision Letter.pdf
- Original Submission Response To Reviewers.pdf
- Revised Manuscript Decision Letter.pdf
